# Supplementary material for: The Prognostic Significance of Tumor-Infiltrating Lymphocytes, PD-L1, BRCA Mutation Status and Tumor Mutational Burden in Early-Stage High-Grade Serous Ovarian Carcinoma—A Study by the Spanish Group for Ovarian Cancer Research (GEICO)
Source: Int J Mol Sci. 2023 Jul 6;24(13):11183. doi: 10.3390/ijms241311183 (PMC10342764; doi:10.3390/ijms241311183)
Supplement: Supplementary file 1 [file ijms-24-11183-s001.zip]

Archive with 13 entries (13 files):
- supplementary figure S1.png
- Supplementary Figure S10_KM_TMB.pdf
- supplementary figure S2.png
- supplementary figure S3.png
- supplementary figure S4.png
- supplementary figure S5.png
- supplementary figure S6.png
- Supplementary Figure S7_KM_Stage.pdf
- Supplementary Figure S8_KM_PDL1.pdf
- Supplementary Figure S9_KM_BRCA_Conjunto.pdf
- Supplementary Table S1.pdf
- Supplementary Table S2.xlsx
- Supplementary Table S3.xlsx
