# Supplementary material for: The Prognostic Significance of Tumor-Infiltrating Lymphocytes, PD-L1, BRCA Mutation Status and Tumor Mutational Burden in Early-Stage High-Grade Serous Ovarian Carcinoma—A Study by the Spanish Group for Ovarian Cancer Research (GEICO)
Source: Int J Mol Sci. 2023 Jul 6;24(13):11183. doi: 10.3390/ijms241311183 (PMC10342764; doi:10.3390/ijms241311183)
Supplement: Supplementary file 1 [file ijms-24-11183-s001.zip › Supplementary Table S2.xlsx]

## Sheet: Hoja1
Samples	BRCA status	Tumor Mutation Load (mut/Mb)	Recurrence
Case 1	Wild Type	5.06	Yes
Case 2	Wild Type	3.35	Yes
Case 3	Wild Type	1.68	Yes
Case 4	Wild Type	5.88	Yes
Case 5	Wild Type	6.71	Yes
Case 6	Wild Type	5.05	Yes
Case 7	Wild Type	FAIL	Yes
Case 8	Wild Type	FAIL	Yes
Case 9	Wild Type	FAIL	Yes
Case 10	Wild Type	5.87	Yes
Case 11	Wild Type	FAIL	Yes
Case 12	Wild Type	4.21	Yes
Case 13	Wild Type	6.72	Yes
Case 14	Wild Type	3.36	Yes
Case 15	Wild Type	5.04	Yes
Case 16	Wild Type	6.79	Yes
Case 17	Wild Type	6.71	Yes
Case 18	BRCA1 (c.5215+5G>A / -)	2.52	Yes
Case 19	Wild Type	5.9	Yes
Case 20	BRCA2 (c.1909+1G>A / -)	FAIL	Yes
Case 21	BRCA1 (c.3331_3334del / p.Gln1111AsnfsTer5)	5.87	Yes
Case 22	Wild Type	2.54	Yes
Case 23	Wild Type	5.89	Yes
Case 24	Wild Type	FAIL	Yes
Case 25	BRCA1 (c.5398C>T / p.Gln1800Ter)	FAIL	Yes
Case 26	Wild Type	ND	Yes
Case 27	Wild Type	ND	Yes
Case 28	Wild Type	ND	Yes
Case 29	Wild Type	ND	Yes
Case 30	Wild Type	FAIL	Yes
Case 31	BRCA1 (c.3770_3771del / p.Glu1257GlyfsTer9)	FAIL	Yes
Case 32	BRCA2 (c.2339C>G / p.Ser780Ter)	10.12	No
Case 33	Wild Type	10.05	No
Case 34	BRCA2 (c.3264dup / p.Gln1089SerfsTer10)	4.19	No
Case 35	Wild Type	4.19	No
Case 36	Wild Type	FAIL	No
Case 37	Wild Type	5.04	No
Case 38	Wild Type	FAIL	No
Case 39	BRCA1 (c.3331_3334del / p.Gln1111AsnfsTer5)	2.51	No
Case 40	BRCA2 (c.1842dup / p.Asn615Ter)	3.35	No
Case 41	BRCA1 (c.68_69del / p.Glu23ValfsTer17)	2.51	No
Case 42	Wild Type	2.52	No
Case 43	Wild Type	FAIL	No
Case 44	Wild Type	FAIL	No
Case 45	BRCA1 (c.3770_3771del / p.Glu1257GlyfsTer9)	3.35	No
Case 46	Wild Type	5.03	No
Case 47	BRCA1 (c.1674del / p.Gly559ValfsTer13)	15.15	No
Case 48	Wild Type	4.19	No
Case 49	Wild Type	6.71	No
Case 50	Wild Type	25.56	No
Case 51	Wild Type	FAIL	No
Case 52	BRCA2 (c.9155G>A / p.Arg3052Gln)	5.04	No
Case 53	BRCA1 (c.5215+5G>A / -)	5.84	No
Case 54	Wild Type	ND	No
Case 55	Wild Type	FAIL	No
Case 56	FAIL	ND	No
Case 57	FAIL	ND	No
Case 58	Wild Type	ND	No
Case 59	Wild Type	FAIL	No
Case 60	BRCA1 (c.4293del / p.Ile1432SerfsTer2)	FAIL	No
Case 61	Wild Type	FAIL	No
Case 62	Wild Type	FAIL	No
Case 63	Wild Type	FAIL	No
Case 64	BRCA1 (c.3317del / p.Pro1106LeufsTer3)	FAIL	No
Case 65	Wild Type	9.27	No
Case 66	Wild Type	ND	No
Case 67	FAIL	ND	No
Case 68	Wild Type	3.37	No
Case 69	Wild Type	11.02	No
Case 70	Wild Type	10.98	No
Case 71	Wild Type	FAIL	No
Case 72	BRCA2 (c.10054_10075del / p.Leu3352LysfsTer24)	3.36	No
Control 1	-	8,41 *
Control 2	-	289,95 **
* Endometrioid endometrial carcinoma without mismatch repair deficiency: MLH1 , PMS2, MSH2 and MSH6 preserved.
** Endometrioid endometrial carcinoma with mismatch repair deficiency: MSH6 loss of expression.
ND: Not done
