# Supplementary material for: The Prognostic Significance of Tumor-Infiltrating Lymphocytes, PD-L1, BRCA Mutation Status and Tumor Mutational Burden in Early-Stage High-Grade Serous Ovarian Carcinoma—A Study by the Spanish Group for Ovarian Cancer Research (GEICO)
Source: Int J Mol Sci. 2023 Jul 6;24(13):11183. doi: 10.3390/ijms241311183 (PMC10342764; doi:10.3390/ijms241311183)
Supplement: Supplementary file 1 [file ijms-24-11183-s001.zip › Supplementary Table S3.xlsx]

## Sheet: Hoja1
Samples	Qubit quantification [ng/ul]	TapeStation qualification [DIN]	Oncomine BRCA Research Assay Panel ANALYSIS RESULTS	Oncomine Tumor Mutation Load Assay Panel ANALYSIS RESULTS
Case 1	67.9	2.5	OK	OK
Case 2	63.2	3.1	OK	OK
Case 3	154	2.7	OK	OK
Case 4	107	2.2	OK	OK
Case 5	189	2	OK	OK
Case 6	35.6	3	OK	OK
Case 7	23.2	2.1	OK	Exclude (Desamination score > threshold [100])
Case 8	18.2	2.3	OK	Exclude (Desamination score > threshold [100])
Case 9	49.1	2.2	OK	Exclude (Desamination score > threshold [100])
Case 10	53.1	2	OK	OK
Case 11	41.9	3.2	OK	Exclude (Desamination score > threshold [100])
Case 12	82.9	3.7	OK	OK
Case 13	50	2.5	OK	OK
Case 14	15	2.6	OK	OK
Case 15	127	2.3	OK	OK
Case 16	68.8	3	OK	OK
Case 17	50.9	2.3	OK	OK
Case 18	160	2.5	OK	OK
Case 19	42.7	2.1	OK	OK
Case 20	40	2.2	OK	Exclude (Desamination score > threshold [100])
Case 21	59.8	2.3	OK	OK
Case 22	19	1.8	OK	OK
Case 23	4.08	2.2	OK	OK
Case 24	26.1	2.1	OK	Exclude (Desamination score > threshold [100])
Case 25	10.1	2.1	OK	Exclude (Desamination score > threshold [100])
Case 26	29.3	1.6	OK	ND
Case 27	23.9	1.9	OK	ND
Case 28	30.8	2.2	OK	ND
Case 29	20.9	2.2	OK	ND
Case 30	16.2	1.9	OK	Exclude (Desamination score > threshold [100])
Case 31	39.4	2	OK	Exclude (Desamination score > threshold [100])
Case 32	206	2.6	OK	OK
Case 33	66.9	3.7	OK	OK
Case 34	62.4	2.3	OK	OK
Case 35	15.4	2.6	OK	OK
Case 36	60.3	2.1	OK	Exclude (Desamination score > threshold [100])
Case 37	18.8	2.8	OK	OK
Case 38	32.7	2.7	OK	Exclude (Desamination score > threshold [100])
Case 39	112	2.9	OK	OK
Case 40	103	2.5	OK	OK
Case 41	90.1	4.1	OK	OK
Case 42	43.8	3.8	OK	OK
Case 43	42	3.5	OK	Exclude (Desamination score > threshold [100])
Case 44	33.1	2.8	OK	Exclude (Desamination score > threshold [100])
Case 45	51	3.7	OK	OK
Case 46	19	4	OK	OK
Case 47	107	3.1	OK	OK
Case 48	62.8	3.1	OK	OK
Case 49	32.4	2.3	OK	OK
Case 50	15.6	2.7	OK	OK
Case 51	26.2	2.5	OK	Exclude (Desamination score > threshold [100])
Case 52	12.2	2.8	OK	OK
Case 53	15.9	3	OK	OK
Case 54	55	2.2	OK	ND
Case 55	56.1	2	OK	Exclude (Desamination score > threshold [100])
Case 56	82.9	3.1	Exclude (Average base Coverage depth <500)	ND
Case 57	50	2.2	Exclude (Average base Coverage depth <500)	ND
Case 58	41.3	2.4	OK	ND
Case 59	23.3	3.3	OK	Exclude (Desamination score > threshold [100])
Case 60	26.5	2.6	OK	Exclude (Desamination score > threshold [100])
Case 61	57	3.1	OK	Exclude (Desamination score > threshold [100])
Case 62	33	2	OK	Exclude (Desamination score > threshold [100])
Case 63	65.2	2.3	OK	Exclude (Desamination score > threshold [100])
Case 64	28.4	2.6	OK	Exclude (Desamination score > threshold [100])
Case 65	43.8	2.9	OK	OK
Case 66	37	2.7	OK	ND
Case 67	14.8	2	Exclude (Average base Coverage depth <500)	ND
Case 68	35.2	3.2	OK	OK
Case 69	62	4	OK	OK
Case 70	49.3	4.3	OK	OK
Case 71	47.1	2.1	OK	Exclude (Desamination score > threshold [100])
Case 72	60	2.5	OK	OK
Control 1	30.2	3.5	-	OK
Control 2	28.9	4	-	OK
ND: Not done
